# Supplementary material for: Forest Gaps Alter the Total Phenol Dynamics in Decomposing Litter in an Alpine Fir Forest
Source: PLoS One. 2016 Feb 5;11(2):e0148426. doi: 10.1371/journal.pone.0148426 (PMC4746128; doi:10.1371/journal.pone.0148426)
Supplement: S1 File — (Temperature, snow cover, litter remaing mass and litter total phenol concentration). (XLS) [file pone.0148426.s001.xls]

## Sheet: 2012.11.17
	(重量g)	吸光度（725nm)	标曲所得浓度	含量	平均值	标准差	质量g	质量Kg	绝对含量mg	平均值	标准差
柳	0.0543	0.581	4.07875	19.5299	19.5951	0.696246	8.94133	0.00894133	174.623	175.207	6.22537
	0.054	0.56	3.9324	18.9338			8.94133	0.00894133	169.293
	0.0537	0.598	4.19721	20.3217			8.94133	0.00894133	181.703
方枝柏	0.0536	0.699	4.90105	23.7737	24.9754	1.32771	9.536	0.009536	226.706	238.165	12.661
	0.0528	0.717	5.02648	24.7516			9.536	0.009536	236.031
	0.0541	0.784	5.49338	26.4007			9.536	0.009536	251.757
高山杜鹃	0.0524	0.93	6.5108	32.3055	31.5959	0.614716	9.154	0.009154	295.725	289.228	5.62711
	0.0548	0.941	6.58746	31.2544			9.154	0.009154	286.102
	0.0527	0.904	6.32962	31.2277			9.154	0.009154	285.858
落叶松	0.0529	0.787	5.51429	27.1023	29.5724	2.2674	9.09533	0.00909533	246.505	268.971	20.6228
	0.0515	0.85	5.95331	30.0555			9.09533	0.00909533	273.365
	0.0514	0.891	6.23902	31.5593			9.09533	0.00909533	287.042
冷杉	0.0536	0.946	6.6223	32.1231	29.3362	2.67679	9.57733	0.00957733	307.654	280.962	25.6365
	0.054	0.863	6.0439	29.1003			9.57733	0.00957733	278.703
	0.054	0.794	5.56307	26.7851			9.57733	0.00957733	256.53
红桦	0.0512	0.286	2.023	10.273	11.2797	1.45849	9.32867	0.00932867	95.8337	105.224	13.6057
	0.0528	0.305	2.1554	10.6137			9.32867	0.00932867	99.0118
	0.0518	0.366	2.58049	12.9523			9.32867	0.00932867	120.827
	标曲	0	0
		1	0.139
		2	0.281
		6	0.862

## Sheet: 2012.12.25
		(重量g)	吸光度	标曲所得浓度	含量	平均值	标准差	质量g	质量Kg	绝对含量mg	平均值	标准差
Salix paraplesia	FG	0.0517	0.481	3.38188	17.0075	17.6689	0.718887	8.47567	0.00847567	144.15	150.58	6.89596
高山柳		0.0534	0.539	3.78606	18.434			8.56367	0.00856367	157.863
		0.0514	0.494	3.47247	17.565			8.52417	0.00852417	149.727
	CE	0.0523	0.464	3.26341	16.2235	16.745	0.539218	8.46317	0.00846317	137.302	142.049	4.49015
		0.0524	0.479	3.36794	16.7112			8.53426	0.00853426	142.618
		0.0547	0.518	3.63972	17.3003			8.45235	0.00845235	146.228
	E	0.0539	0.58	4.07178	19.6412	18.8557	0.683095	8.52267	0.00852267	167.396	161.374	5.21597
		0.0532	0.536	3.76516	18.4011			8.60117	0.00860117	158.271
		0.0504	0.511	3.59094	18.5247			8.55367	0.00855367	158.454
	C	0.0532	0.352	2.48293	12.1346	14.7581	2.37341	8.56917	0.00856917	103.984	127.187	20.9727
		0.0528	0.484	3.40279	16.7562			8.64117	0.00864117	144.793
		0.0528	0.444	3.12404	15.3835			8.63167	0.00863167	132.786
Sabina sattuaria	FG	0.0514	0.608	4.2669	21.5835	24.3467	2.61595	9.17728	0.00917728	198.078	224.545	24.6005
方枝柏		0.054	0.731	5.12404	24.6713			9.27578	0.00927578	228.846
		0.054	0.794	5.56307	26.7851			9.21078	0.00921078	246.712
	CE	0.0527	0.725	5.08223	25.0736	27.0445	2.52727	9.23428	0.00923428	231.537	250.35	23.9884
		0.0539	0.885	6.19721	29.8938			9.27828	0.00927828	277.363
		0.0532	0.764	5.35401	26.1662			9.25428	0.00925428	242.149
	E	0.0532	0.771	5.40279	26.4046	26.9095	1.18184	9.25578	0.00925578	244.395	250.117	11.7617
		0.0532	0.761	5.3331	26.064			9.29678	0.00929678	242.312
		0.0524	0.813	5.69547	28.26			9.32928	0.00932928	263.645
	C	0.0532	0.848	5.93937	29.027	27.8294	1.30215	9.27928	0.00927928	269.35	258.951	11.3914
		0.0524	0.806	5.64669	28.0179			9.30578	0.00930578	260.729
		0.0523	0.759	5.31916	26.4433			9.33228	0.00933228	246.776
Rhododendron delavayi	FG	0.0548	0.934	6.53868	31.0229	31.2559	0.222686	8.88942	0.00888942	275.776	278.594	2.55027
高山杜鹃		0.0542	0.937	6.55958	31.4666			8.92192	0.00892192	280.743
		0.0536	0.921	6.44808	31.278			8.92842	0.00892842	279.263
	CE	0.0538	0.961	6.72683	32.5088	32.6044	0.853862	8.92592	0.00892592	290.171	290.49	5.64636
		0.0528	0.972	6.80348	33.502			8.84392	0.00884392	296.289
		0.0534	0.933	6.53171	31.8023			8.96192	0.00896192	285.01
	E	0.0532	0.969	6.78258	33.1479	33.2064	0.836414	8.95692	0.00895692	296.903	296.54	7.77478
		0.0537	0.956	6.69199	32.4007			8.90692	0.00890692	288.59
		0.0516	0.966	6.76167	34.0704			8.92642	0.00892642	304.127
	C	0.0525	0.93	6.5108	32.244	32.7821	0.73106	8.96192	0.00896192	288.968	293.361	6.70756
		0.0535	0.955	6.68502	32.4879			8.92742	0.00892742	290.033
		0.0523	0.966	6.76167	33.6144			8.95692	0.00895692	301.082
Larix mastersiana	FG	0.053	0.742	5.2007	25.5129	26.4463	0.848474	8.68359	0.00868359	221.543	229.515	7.34832
四川红杉		0.051	0.746	5.22857	26.6555			8.6655	0.0086655	230.983
		0.0517	0.771	5.40279	27.1707			8.6865	0.0086865	236.018
	CE	0.0533	0.834	5.84181	28.4966	27.7436	1.04761	8.779	0.008779	250.172	242.089	11.0788
		0.0544	0.842	5.89756	28.1869			8.75	0.00875	246.635
		0.0523	0.762	5.34007	26.5472			8.6435	0.0086435	229.461
	E	0.0507	0.793	5.5561	28.4928	29.2416	0.649855	8.731	0.008731	248.771	256.051	6.79516
		0.0539	0.878	6.14843	29.6585			8.8415	0.0088415	262.225
		0.0543	0.882	6.17631	29.5735			8.6955	0.0086955	257.156
	C	0.0529	0.907	6.35052	31.2124	29.2816	1.68037	8.802	0.008802	274.732	256.956	15.5513
		0.0518	0.81	5.67456	28.4824			8.787	0.008787	250.275
		0.0546	0.844	5.9115	28.15			8.734	0.008734	245.862
Abies faxoniana	FG	0.0538	0.847	5.9324	28.6696	30.329	1.4371	9.33345	0.00933345	267.586	282.397	12.828
岷江冷杉		0.0524	0.897	6.28084	31.1645			9.30623	0.00930623	290.023
		0.0505	0.864	6.05087	31.153			9.29542	0.00929542	289.58
	CE	0.0516	0.935	6.54564	32.9819	32.0593	1.08356	9.28145	0.00928145	306.12	297.507	10.1529
		0.0532	0.902	6.31568	30.8661			9.27595	0.00927595	286.313
		0.0518	0.92	6.44111	32.3299			9.28204	0.00928204	300.087
	E	0.0533	0.992	6.94286	33.8676	32.1317	1.76811	9.29845	0.00929845	314.916	299.278	16.0211
		0.053	0.883	6.18328	30.333			9.32645	0.00932645	282.9
		0.0532	0.941	6.58746	32.1943			9.31895	0.00931895	300.018
	C	0.0526	0.926	6.48293	32.0449	29.0685	3.02485	9.33345	0.00933345	299.089	271.355	28.1559
		0.0532	0.852	5.96725	29.1632			9.33295	0.00933295	272.179
		0.0525	0.749	5.24948	25.9974			9.33923	0.00933923	242.796
Betula albo-sinensis	FG	0.0508	0.288	2.03693	10.4253	11.0305	1.50252	9.03393	0.00903393	94.181	99.8629	13.7262
红桦		0.0519	0.28	1.98118	9.92501			9.05693	0.00905693	89.8901
		0.0528	0.367	2.58746	12.7413			9.06643	0.00906643	115.518
	CE	0.0526	0.378	2.66411	13.1686	12.5765	1.40683	8.98643	0.00898643	118.339	113.154	12.5145
		0.0529	0.316	2.23206	10.9704			9.01343	0.00901343	98.881
		0.0547	0.406	2.85923	13.5905			8.99479	0.00899479	122.244
	E	0.054	0.394	2.77561	13.364	11.1757	3.18256	9.03319	0.00903319	120.72	101.39	28.8188
		0.0528	0.364	2.56655	12.6383			9.11374	0.00911374	115.182
		0.0516	0.21	1.49338	7.52478			9.07221	0.00907221	68.2664
	C	0.0512	0.44	3.09617	15.7227	12.3973	3.06337	9.10843	0.00910843	143.209	113.061	27.8302
		0.0505	0.324	2.2878	11.7788			9.13693	0.00913693	107.622
		0.0511	0.269	1.90453	9.69037			9.1175	0.0091175	88.3519

## Sheet: 2013.3.8
		(重量g)	吸光度	标曲所得浓度	含量	平均值	标准差	质量g	质量Kg	绝对含量mg	平均值	标准差
Salix paraplesia	FG	0.051	0.356	2.5108	12.8002	16.16	2.91017	7.65396	0.00765396		135.555	1.87386
高山柳		0.0541	0.53	3.72334	17.8941			7.64945	0.00764945	136.88
		0.0528	0.514	3.61185	17.7856			7.54711	0.00754711	134.23
	CE	0.0511	0.485	3.40976	17.3491	18.7264	1.19471	7.49208	0.00749208	129.98	139.849	8.59954
		0.0509	0.543	3.81394	19.4818			7.48078	0.00748078	145.739
		0.052	0.551	3.86969	19.3484			7.43352	0.00743352	143.827
	E	0.0525	0.415	2.92195	14.4706	17.2353	2.80957	7.68145	0.00768145	111.155	132.402	22.2856
		0.0518	0.57	4.00209	20.0877			7.74595	0.00774595	155.598
		0.0517	0.485	3.40976	17.1477			7.60763	0.00760763	130.453
	C	0.0535	0.618	4.33659	21.075	19.5622	1.31015	7.73116	0.00773116	162.934	153.153	8.50703
		0.0508	0.523	3.67456	18.8068			7.92528	0.00792528	149.049
		0.0536	0.552	3.87666	18.8047			7.84252	0.00784252	147.476
Sabina sattuaria	FG	0.0508	0.576	4.0439	20.6971	23.2508	2.80898	8.4294	0.0084294	174.464	182.639	11.5606
方枝柏		0.0517	0.745	5.2216	26.2595			8.4239	0.0084239
		0.0528	0.66	4.62927	22.7956			8.37062	0.00837062	190.814
	CE	0.0523	0.481	3.38188	16.8124	20.6396	3.36547	8.29212	0.00829212	139.411	173.601	29.9298
		0.0519	0.625	4.38537	21.9691			8.48155	0.00848155	186.332
		0.0539	0.684	4.79652	23.1372			8.43062	0.00843062	195.061
	E	0.0531	0.361	2.54564	12.4645	22.8979	9.10199	8.46162	0.00846162		238.731	13.6235
		0.0528	0.847	5.9324	29.2126			8.50197	0.00850197	248.365
		0.0528	0.783	5.48641	27.0164			8.47996	0.00847996	229.098
	C	0.0545	0.764	5.35401	25.5421	25.8713	0.302015	8.49444	0.00849444	216.965	222.383	4.7215
		0.0525	0.753	5.27735	26.1355			8.6328	0.0086328	225.622
		0.0543	0.773	5.41672	25.9364			8.65812	0.00865812	224.561
Rhododendron delavayi	FG	0.0507	0.95	6.65017	34.1035	32.2196	1.70833	7.76614	0.00776614	264.852	251.742	11.8857
高山杜鹃		0.054	0.943	6.60139	31.7845			7.82464	0.00782464	248.702
		0.0536	0.906	6.34355	30.771			7.85387	0.00785387	241.671
	CE	0.0538	0.98	6.85923	33.1487	32.934	0.218051	7.91902	0.00791902	262.505	261.22	2.08754
		0.0528	0.949	6.64321	32.7128			7.91164	0.00791164	258.812
		0.0526	0.952	6.66411	32.9405			7.96418	0.00796418	262.344
	E	0.0521	0.934	6.53868	32.6306	32.0597	1.68661	8.0321	0.0080321	262.092	258.057	11.6436
		0.0513	0.941	6.58746	33.3867			8.00156	0.00800156	267.146
		0.0524	0.868	6.07875	30.1617			8.12064	0.00812064	244.932
	C	0.053	0.937	6.55958	32.1791	31.7979	1.11334	8.18964	0.00818964	263.535	258.215	10.7855
		0.0537	0.964	6.74774	32.6706			8.12064	0.00812064	265.306
		0.0521	0.874	6.12056	30.544			8.04748	0.00804748	245.803
Larix mastersiana	FG	0.0506	0.699	4.90105	25.1832	26.6593	2.08752	8.21226	0.00821226	206.811	218.326	16.2845
四川红杉		0.0507	0.783	5.48641	28.1354			8.16909	0.00816909	229.841
		0.0532	0.41	2.88711				8.094	0.008094
	CE	0.0517	0.439	3.0892	15.5356	23.223	7.91879	8.06007	0.00806007		228.59	37.1311
		0.0511	0.88	6.16237	31.3545			8.12787	0.00812787	254.846
		0.0526	0.657	4.60836	22.779			8.8825	0.0088825	202.334
	E	0.052	0.338	2.38537		25.3046	7.04491	8.073	0.008073		212.099	45.5069
		0.0538	0.895	6.2669	30.2861			8.06564	0.00806564	244.277
		0.0512	0.57	4.00209	20.3231			8.853	0.008853	179.921
	C	0.0537	0.644	4.51777	21.8737	24.8652	4.26762	8.545	0.008545	186.911	211.421	37.0756
		0.0544	0.889	6.22509	29.7523			8.53967	0.00853967	254.074
		0.0524	0.66	4.62927	22.9697			8.4145	0.0084145	193.278
Abies faxoniana	FG	0.0527	0.87	6.09268	30.0588	28.3199	1.95723	8.50654	0.00850654	255.696	238.344	18.5984
岷江冷杉		0.0533	0.84	5.88362	28.7006			8.38404	0.00838404	240.627
		0.0532	0.765	5.36098	26.2003			8.34763	0.00834763	218.71
	CE	0.0507	0.829	5.80697	29.7793	30.5403	0.970887	8.57754	0.00857754	255.433	260.636	7.55296
		0.0542	0.942	6.59443	31.6338			8.51304	0.00851304	269.3
		0.0519	0.861	6.02997	30.2079			8.51354	0.00851354	257.176
	E	0.0528	0.916	6.41324	31.5804	30.6625	1.63522	8.57254	0.00857254	270.724	260.788	16.3451
		0.0534	0.928	6.49686	31.6327			8.52654	0.00852654	269.717
		0.0531	0.839	5.87666	28.7746			8.40754	0.00840754	241.923
	C	0.0524	0.914	6.3993	31.7523	31.4189	1.10564	8.66423	0.00866423	275.109	270.955	9.19098
		0.0512	0.909	6.36446	32.3195			8.58104	0.00858104	277.335
		0.0532	0.882	6.17631	30.185			8.62747	0.00862747	260.42
Betula albo-sinensis	FG	0.0535	0.302	2.13449	10.3732	11.3719	0.999882	8.15392	0.00815392	84.5826	91.51	7.79623
红桦		0.052	0.322	2.27387	11.3693			7.91556	0.00791556	89.9947
		0.0532	0.359	2.53171	12.373			8.07828	0.00807828	99.9526
	CE	0.0533	0.345	2.43415	11.8739	12.7491	0.966038	8.15992	0.00815992	96.8899	103.481	8.36368
		0.0534	0.402	2.83136	13.7856			8.18892	0.00818892	112.89
		0.0533	0.366	2.58049	12.5877			7.99692	0.00799692	100.663
	E	0.0505	0.422	2.97073	15.2949	12.5947	2.85979	8.23592	0.00823592	125.967	103.597	24.0486
		0.0505	0.355	2.50383	12.891			8.27392	0.00827392	106.659
		0.0531	0.277	1.96028	9.59835			8.14342	0.00814342	78.1634
	C	0.052	0.314	2.21812	11.0906	10.676	1.34374	8.32542	0.00832542	92.3338	88.4061	11.8629
		0.0538	0.345	2.43415	11.7635			8.31442	0.00831442	97.8069
		0.0522	0.26	1.84181	9.17378			8.18392	0.00818392	75.0774

## Sheet: Temperature
1st SFS
gap position	replicate sample	MDT	mean	SD	PAT	mean	SD	NAT	mean	SD	PDD	mean	SD	NDD	mean	SD	FTC	mean	SD
gap center	a	-3.30729	-3.55174	0.213989	0.708333	0.236111	0.408956	-133	-142.306	8.15521	0	0	0	38	39.3333	1.1547	0.675	0.45	0.389711
	b	-3.70521			0			-148.208			0			40			0
	c	-3.64271			0			-145.708			0			40			0.675
canopy gap	a	-2.11562	-2.87708	0.666	3.75	1.375	2.06534	-88.375	-116.458	24.6342	3	1.33333	1.52753	37	38.6667	1.52753	0.825	0.591667	0.284312
	b	-3.16458			0			-126.583			0			40			0.275
	c	-3.35104			0.375			-134.417			1			39			0.675
expanded gap	a	-2.96979	-2.91354	0.524144	0.916667	0.361111	0.488289	-119.708	-116.903	21.0987	2	0.666667	1.1547	38	39	1	0.575	0.516667	0.101036
	b	-2.36354			0			-94.5417			0			40			0.4
	c	-3.40729			0.166667			-136.458			0			39			0.575
closed canopy	a	-3.85521	-3.87292	0.016764	0.166667	0.458333	0.469559	-154.375	-155.375	1.09291	1	1.33333	0.57735	39	38.6667	0.57735	0.55	0.625	0.0661438
	b	-3.88854			1			-156.542			2			38			0.675
	c	-3.875			0.208333			-155.208			1			39			0.65
air	a	-3.97917	-4.10833	0.148663	1.95833	1.29167	0.913821	-161.125	-165.625	5.04786	2	1.66667	0.57735	38	38	0
	b	-4.27083			0.25			-171.083			1			38
	c	-4.075			1.66667			-164.667			2			38
1st SCS
		MDT	mean	SD	PAT	mean	SD	NAT	mean	SD	PDD	mean	SD	NDD	mean	SD	FTC	mean	SD
gap center	a	-3.04109	-3.43846	0.4743	6.91667	14.4167	17.384	-225.875	-261.986	32.131	5	8.33333	9.45163	67	63.3333	10.0167	0.513889	0.407407	0.352552
	b	-3.96354			2.04167			-287.417			1			71			0.0138889
	c	-3.31076			34.2917			-272.667			19			52			0.694444
canopy gap	a	-2.51389	-3.13792	0.561847	34.3333	23.7778	14.953	-215.333	-249.708	29.7796	20	14.6667	6.80686	52	57.3333	6.80686	0.791667	0.606481	0.221498
	b	-3.60359			6.66667			-266.125			7			65			0.361111
	c	-3.2963			30.3333			-267.667			17			55			0.666667
expanded gap	a	-3.58275	-4.20486	0.81708	25.4583	17.4028	10.7725	-283.417	-320.153	48.0589	13	10.6667	4.93288	59	61.3333	4.93288	0.569444	0.532407	0.0349529
	b	-5.13021			5.16667			-374.542			5			67			0.5
	c	-3.90162			21.5833			-302.5			14			58			0.527778
closed canopy	a	-4.32002	-4.05228	0.411771	16.2917	24.0417	6.95758	-327.333	-315.806	24.7678	10	14.6667	4.16333	62	57.3333	4.16333	0.569444	0.592593	0.0212156
	b	-4.25868			26.0833			-332.708			16			56			0.611111
	c	-3.57812			29.75			-287.375			18			54			0.597222
air	a	-4.46964	-4.46152	0.186186	29.9773	30.0202	2.79191	-351.792	-351.25	10.6145	14	13.3333	1.1547	58	58.3333	1.52753
	b	-4.64352			27.25			-361.583			12			60
	c	-4.27141			32.8333			-340.375			14			57
1st SMS
		MDT	mean	SD	PAT	mean	SD	NAT	mean	SD	PDD	mean	SD	NDD	mean	SD	FTC	mean	SD
gap center	a	2.16844	1.88298	0.248643	104.458	91.4444	11.6682	-2.54167	-2.94444	1.80486	33	35.3333	4.93288	11	10.3333	4.04145	0.425532	0.446809	0.118463
	b	1.71365			81.9167			-1.375			41			6			0.340426
	c	1.76684			87.9583			-4.91667			32			14			0.574468
canopy gap	a	0.816489	0.929669	0.11216	43.25	52.9167	8.46439	-4.875	-9.22222	3.98703	16	17	1.73205	19	25	5.2915	0.170213	0.262411	0.0859883
	b	1.04078			59			-10.0833			16			29			0.276596
	c	0.931738			56.5			-12.7083			19			27			0.340426
expanded gap	a	1.89007	1.93558	0.563437	90.625	93.1944	26.0328	-1.79167	-2.22222	0.607153	36	33.3333	9.29157	10	9.66667	3.51188	0.595745	0.546099	0.20665
	b	2.52039			120.417			-1.95833			41			6			0.723404
	c	1.39628			68.5417			-2.91667			23			13			0.319149
closed canopy	a	1.78014	1.50739	0.941891	93.9167	79	38.4438	-10.25	-8.15278	6.88955	35	30	14.1774	12	16.3333	14.9778	0.765957	0.475177	0.277685
	b	2.2828			107.75			-0.458333			41			4			0.446809
	c	0.45922			35.3333			-13.75			14			33			0.212766
air	a	1.14539	1.42612	0.484709	74.9167	82.0972	18.3171	-21.0833	-15.0694	5.76814	29	32.3333	3.51188	18	14.6667	3.51188
	b	1.98582			102.917			-9.58333			36			11
	c	1.14716			68.4583			-14.5417			32			15
1st GS
		MDT	mean	SD	PAT	mean	SD	NAT	mean	SD	PDD	mean	SD	NDD	mean	SD	FTC	mean	SD
gap center	a	8.91336	8.90079	0.531748	1684.62	1682.56	100.037	0	-0.305556	0.529238	189	186.667	4.04145	0	1.66667	2.88675	0.0634921	0.0828924	0.0170082
	b	8.36287			1581.5			-0.916667			182			5			0.0952381
	c	9.42615			1781.54			0			189			0			0.0899471
canopy gap	a	7.52359	7.66174	0.139913	1425.04	1450.53	26.9585	-3.08333	-2.45833	1.85171	171	175.667	4.16333	10	7	4.3589	0.0846561	0.0952381	0.0139987
	b	7.80335			1478.75			-3.91667			177			9			0.111111
	c	7.65829			1447.79			-0.375			179			2			0.0899471
expanded gap	a	8.2134	7.87338	0.335205	1552.33	1493.1	59.1876	0	-5.02778	4.4183	189	182.667	5.68624	0	6.33333	5.68624	0.0529101	0.0917108	0.0427667
	b	7.86354			1493			-6.79167			181			8			0.137566
	c	7.54321			1433.96			-8.29167			178			11			0.0846561
closed canopy	a	7.80996	7.70069	0.138305	1476.42	1457.99	23.3948	-0.333333	-2.55556	2.74568	186	181	4.3589	3	5.66667	3.78594	0.0582011	0.0440917	0.0161643
	b	7.54519			1431.67			-5.625			178			10			0.026455
	c	7.74691			1465.87			-1.70833			179			4			0.047619
air	a	7.5183	7.45985	0.541754	1430.04	1417.07	101.547	-9.08333	-7.15278	1.95892	180	180.333	0.57735	8	8.33333	0.57735
	b	7.97002			1511.5			-5.16667			181			8
	c	6.89125			1309.65			-7.20833			180			9
2nd SFS
		MDT	mean	SD	PAT	mean	SD	NAT	mean	SD	PDD	mean	SD	NDD	mean	SD	FTC	mean	SD
gap center	a	-1.67515	-3.07459	1.87639	43.8333	25.3889	17.1374	-134.292	-191.417	86.6555	20	13.6667	6.02771	34	40	5.56776	0.87037	0.722222	0.169725
	b	-5.20679			9.95833			-291.125			8			45			0.537037
	c	-2.34182			22.375			-148.833			13			41			0.759259
canopy gap	a	-4.0409	-3.65844	0.37742	4.58333	7.125	3.16255	-222.792	-204.681	17.3856	6	7	1	48	47	1	0.685185	0.666667	0.0848625
	b	-3.64815			6.125			-203.125			7			47			0.740741
	c	-3.28627			10.6667			-188.125			8			46			0.574074
expanded gap	a	-1.76543	-2.91178	1.00416	48.6667	21.8194	23.5031	-144	-179.056	30.7219	23	11.6667	10.2632	31	42.3333	10.2632	0.740741	0.685185	0.096225
	b	-3.3341			11.8333			-191.875			9			45			0.740741
	c	-3.6358			4.95833			-201.292			3			51			0.574074
closed canopy	a	-2.69059	-3.29527	0.541088	12.3333	7.88889	3.88693	-157.625	-185.833	25.3612	13	8.33333	4.50925	41	45.6667	4.50925	0.62963	0.598765	0.141438
	b	-3.46142			6.20833			-193.125			8			46			0.722222
	c	-3.7338			5.125			-206.75			4			50			0.444444
air	a	-3.28009	-3.77315	0.491902	15.75	9.59722	6.12519	-192.875	-213.347	20.4376	11	7.33333	3.51188	43	46.6667	3.51188
	b	-4.26389			3.5			-233.75			4			50
	c	-3.77546			9.54167			-213.417			7			47
2nd SCS
		MDT	mean	SD	PAT	mean	SD	NAT	mean	SD	PDD	mean	SD	NDD	mean	SD	FTC	mean	SD
gap center	a	-5.59222	-5.22296	0.546184	0	0.0138889	0.0240563	-419.417	-391.736	40.9398	0	4	6.9282	75	70.6667	7.50555	0	0.0622222	0.0758165
	b	-5.48111			0			-411.083			0			75			0.04
	c	-4.59556			0.0416667			-344.708			12			62			0.146667
canopy gap	a	-5.03833	-4.88778	0.493374	0.583333	4.15278	3.39176	-378.458	-370.736	34.9377	1	4.33333	3.51188	73	70.3333	3.05505	0.706667	0.617778	0.101835
	b	-4.33667			7.33333			-332.583			8			67			0.64
	c	-5.28833			4.54167			-401.167			4			71			0.506667
expanded gap	a	-3.24278	-4.51741	1.10395	28.8333	12.4583	14.1846	-272.042	-351.264	68.6222	19	9.33333	8.5049	56	65.3333	8.14453	0.733333	0.604444	0.116492
	b	-5.14056			3.95833			-389.5			6			69			0.506667
	c	-5.16889			4.58333			-392.25			3			71			0.573333
closed canopy	a	-5.55722	-5.74556	0.239019	1.375	2.45833	1.66458	-418.167	-433.375	17.6364	1	1.66667	1.1547	73	73	1	0.453333	0.391111	0.0964557
	b	-5.665			4.375			-429.25			3			72			0.44
	c	-6.01444			1.625			-452.708			1			74			0.28
air	a	-5.67444	-5.42074	0.597941	2.41667	11.25	13.8814	-428	-417.806	31.392	2	6	5.2915	73	69	5.2915
	b	-5.85			4.08333			-442.833			4			71
	c	-4.73778			27.25			-382.583			12			63
2nd SMS
		MDT	mean	SD	PAT	mean	SD	NAT	mean	SD	PDD	mean	SD	NDD	mean	SD	FTC	mean	SD
gap center	a	1.9344	2.04314	0.187588	115.458	110.597	9.67253	-24.5417	-14.5694	8.70388	21	20.6667	1.52753	26	17.6667	8.02081	0.340426	0.241135	0.0885815
	b	2.25975			116.875			-10.6667			19			17			0.170213
	c	1.93528			99.4583			-8.5			22			10			0.212766
canopy gap	a	2.75177	2.91076	0.266208	147.417	153.278	8.64664	-18.0833	-16.4722	3.96213	32	32	0	15	14.6667	0.57735	0.468085	0.560284	0.0805519
	b	2.76241			149.208			-19.375			32			15			0.617021
	c	3.21809			163.208			-11.9583			32			14			0.595745
expanded gap	a	1.87323	1.71483	0.145286	119.5	113.069	7.96001	-31.4583	-32.4722	3.54787	29	28.3333	1.1547	18	18	0	0.553191	0.531915	0.0562926
	b	1.68351			115.542			-36.4167			27			18			0.468085
	c	1.58777			104.167			-29.5417			29			18			0.574468
closed canopy	a	1.39539	1.54196	0.134747	103.958	107.944	6.94026	-38.375	-35.4722	4.6365	26	27.3333	1.52753	20	18.6667	1.1547	0.382979	0.460993	0.0859883
	b	1.66046			115.958			-37.9167			27			18			0.446809
	c	1.57004			103.917			-30.125			29			18			0.553191
air	a	1.67553	1.80378	0.161983	120.667	115.903	11.3785	-41.9167	-31.125	18.6556	28	31	4.3589	19	16	4.3589
	b	1.75			124.125			-41.875			29			18
	c	1.98582			102.917			-9.58333			36			11
2nd GS
		MDT	mean	SD	PAT	mean	SD	NAT	mean	SD	PDD	mean	SD	NDD	mean	SD	FTC	mean	SD
gap center	a	9.82398	9.48574	0.649365	1837.88	1775.28	122.054	-0.791667	-1.44444	1.13064	181	181.333	0.57735	4	4.33333	0.57735	0.0585106	0.109929	0.0634593
	b	8.73708			1634.63			-0.791667			181			4			0.0904255
	c	9.89617			1853.33			-2.75			182			5			0.180851
canopy gap	a	8.33208	7.75137	0.584869	1558.1	1451.55	107.908	0	-2.04167	1.7712	187	177.667	8.62168	0	5.66667	4.93288	0.0425532	0.0797872	0.0323551
	b	7.16243			1342.33			-2.95833			170			9			0.101064
	c	7.75958			1454.21			-3.16667			176			8			0.0957447
expanded gap	a	7.15225	7.3837	0.404642	1337.85	1383.16	79.0342	-0.379167	-2.40417	3.36765	186	183.667	3.21455	1	3.33333	3.21455	0.0691489	0.0780142	0.030246
	b	7.14792			1337.2			-0.541667			185			2			0.0531915
	c	7.85094			1474.42			-6.29167			180			7			0.111702
closed canopy	a	7.49443	7.36133	0.380618	1401.46	1378.53	68.1851	0	-1.95833	3.10773	187	181	5.56776	0	3.66667	5.50757	0.0585106	0.070922	0.0110727
	b	6.93204			1301.83			-5.54167			176			10			0.0744681
	c	7.65753			1432.29			-0.333333			180			1			0.0797872
air	a	7.40742	7.66871	0.339438	1386.15	1436.1	65.8687	-0.958333	-2.05556	2.53871	186	184	3.4641	1	3	3.4641
	b	7.54635			1411.42			-0.25			186			1
	c	8.05236			1510.75			-4.95833			180			7

## Sheet: Snow depth
snow depth (cm)
		2012.11.15 (Initial)
replicate sample		gap center	canopy gap	expanded gap	closed canopy
S1	a	16	8	5.5	0
	b	19	7	4.5	0.5
	c	15.5	8	4	0
S2	a	17	5.5	3.5	0
	b	14	6.5	4	0.5
	c	14.5	6	4.5	0
S3	a	13.5	8.5	5	0.5
	b	15.5	7.5	4.5	0
	c	19.5	10	4	0
mean		16.0556	7.44444	4.38889	0.166667
SD		2.09828	1.37941	0.600925	0.25
		2012.12.26 (1st SFS)
		gap center	canopy gap	expanded gap	closed canopy
S1	a	33	24	11	0.5
	b	35	22	10.5	0.7
	c	38	21	12	0
S2	a	39	25	12	0.3
	b	37	20	9.5	0
	c	36	21.5	10	0.5
S3	a	36.5	26.6	9	0
	b	35.5	23	14	0.4
	c	32.5	25	12.5	0
mean		35.8333	23.1222	11.1667	0.266667
SD		2.136	2.18162	1.60078	0.273861
		2013.01.18
		gap center	canopy gap	expanded gap	closed canopy
S1	a	46	24	23	1.5
	b	44	32	22	2
	c	42	32	27	1
S2	a	48	24	20	1
	b	47	27	22	0
	c	48	30	18	0
S3	a	48	32	19	1
	b	50	29	21	0.5
	c	44	34	22	0.8
mean		46.3333	29.3333	21.5556	0.866667
SD		2.54951	3.64005	2.60342	0.65
		2013.03.08 (1st SCS)
		gap center	canopy gap	expanded gap	closed canopy
S1	a	48	19.5	12.5	0
	b	48	21	9	0
	c	46	20	12	0
S2	a	47.5	21	7.5	0
	b	45	22.5	9.5	0
	c	50	22	13	0
S3	a	51	22	8.5	0
	b	52.5	20.5	11.5	0
	c	51	25	12.5	0
mean		48.7778	21.5	10.6667	0
SD		2.50139	1.63936	2.04634	0
		2013.04.24 (1st SMS)
		gap center	canopy gap	expanded gap	closed canopy
S1	a	17	12	7	1
	b	16.5	11.5	7	0.5
	c	16	11.5	7	0
S2	a	18	7.5	5.5	0
	b	18	8	5.5	0
	c	19	9	6.5	0.5
S3	a	18	8.5	6	0
	b	17	9	6	0
	c	17.5	8	5	0
mean		17.4444	9.44444	6.16667	0.222222
SD		0.916667	1.74005	0.75	0.363242
		2013.06.25
		gap center	canopy gap	expanded gap	closed canopy
S1	a	0	0	0	0
	b	0	0	0	0
	c	0	0	0	0
S2	a	0	0	0	0
	b	0	0	0	0
	c	0	0	0	0
S3	a	0	0	0	0
	b	0	0	0	0
	c	0	0	0	0
mean		0	0	0	0
SD		0	0	0	0
		2013.08.13
		gap center	canopy gap	expanded gap	closed canopy
S1	a	0	0	0	0
	b	0	0	0	0
	c	0	0	0	0
S2	a	0	0	0	0
	b	0	0	0	0
	c	0	0	0	0
S3	a	0	0	0	0
	b	0	0	0	0
	c	0	0	0	0
mean		0	0	0	0
SD		0	0	0	0
		2013.10.30 (1st GS)
		gap center	canopy gap	expanded gap	closed canopy
S1	a	20	14	6.5	0
	b	23	10	9	0
	c	19.5	16	11	0.5
S2	a	23.5	16	7	1
	b	27	13	7	0
	c	27.22	15	10	0.5
S3	a	26	10.5	12	1
	b	22	14.5	14	1.5
	c	26	13.5	8	0.5
mean		23.8022	13.6111	9.38889	0.555556
SD		2.92652	2.16185	2.57121	0.527046
		2013.12.23 (2nd SFS)
		gap center	canopy gap	expanded gap	closed canopy
S1	a	26.5	20	16	1
	b	30	23	18	0
	c	28	20	17	0.5
S2	a	26	19	17.5	1
	b	33.5	22	17	0.5
	c	29	21.5	18	0
S3	a	33	22.5	18	0
	b	30	21	16	1
	c	30.5	19.5	17	0.5
mean		29.6111	20.9444	17.1667	0.5
SD		2.58333	1.40188	0.790569	0.433013
		2014.03.10 (2nd SCS)
		gap center	canopy gap	expanded gap	closed canopy
S1	a	43	20	13	1
	b	44.5	19.5	11.5	0
	c	48	21	10	0.5
S2	a	44	21	9	1
	b	46	24.5	9.5	0.5
	c	47	23	10	0
S3	a	46.5	23.5	11.5	0
	b	42	21	12	1
	c	45	20	10	0.5
mean		45.1111	21.5	10.7222	0.5
SD		1.949	1.75	1.3255	0.433013
		2014.04.24 (2nd SMS)
		gap center	canopy gap	expanded gap	closed canopy
S1	a	7	4	2	0
	b	6.5	3	2.5	0.5
	c	7	4	2	0
S2	a	4	3.5	2	0
	b	5	2	1.5	0
	c	7.5	2.5	3	0.5
S3	a	8	5	2	0
	b	5	3.5	3	0
	c	6.5	4.5	2	0
mean		6.27778	3.55556	2.22222	0.111111
SD		1.3255	0.950146	0.506897	0.220479
		2014.10.29 (2nd GS)
		gap center	canopy gap	expanded gap	closed canopy
S1	a	0	0	0	0
	b	0	0	0	0
	c	0	0	0	0
S2	a	0	0	0	0
	b	0	0	0	0
	c	0	0	0	0
S3	a	0	0	0	0
	b	0	0	0	0
	c	0	0	0	0
mean		0	0	0	0
SD		0	0	0	0

## Sheet: Litter remaining mass
			Litter remaining mass (g)
species	gap position	replicate sample	2012-11-17	2012-12-26	2013-03-08	2013-04-24	2013-10-30	2013-12-23	2014-03-10	2014-04-24	2014-10-29
cypress	gap center	S1	9.536	9.17728	8.4294	8.16034	5.69	5.85	5.46	5.06	4.8
cypress	gap center	S2	9.536	9.27578	8.4239	8.22444	6.54	5.91	5.41	5.12	4.71
cypress	gap center	S3	9.536	9.21078	8.37062	8.06466	6.23	4.95	5.51	5.2	4.76
cypress	cannopy gap	S1	9.536	9.23428	8.29212	8.1732	6.565	5.79	5.65	5.35	4.32
cypress	cannopy gap	S2	9.536	9.27828	8.48155	8.21401	6.085	5.865	5.6	5.22	4.2
cypress	cannopy gap	S3	9.536	9.25428	8.43062	8.23032	6.08	6.365	5.7	5.31	4.26
cypress	expanded gap	S1	9.536	9.25578	8.46162	8.28698	6.775	6.4	6.02	5.72	4.93
cypress	expanded gap	S2	9.536	9.29678	8.50197	8.3939	6.23	6.05	6.52	5.69	4.44
cypress	expanded gap	S3	9.536	9.32928	8.47996	8.37412	6.7	6.41	5.97	5.66	4.69
cypress	closed canopy	S1	9.536	9.27928	8.49444	8.33954	6.365	6.36	5.91	5.61	5.03
cypress	closed canopy	S2	9.536	9.30578	8.6328	8.47694	6.415	6.05	6.41	5.57	5.03
cypress	closed canopy	S3	9.536	9.33228	8.65812	8.44962	6.46	6.165	5.51	5.54	5.03
fir	gap center	S1	9.57733	9.33345	8.50654	8.23731	7.6	6.97	6.84	6.54	6.015
fir	gap center	S2	9.57733	9.30623	8.38404	8.15631	6.765	6.435	6.41	6.11	5.935
fir	gap center	S3	9.57733	9.29542	8.34763	8.11728	7.255	7.215	6.92	6.52	5.98
fir	cannopy gap	S1	9.57733	9.28145	8.57754	8.52631	7.575	7.385	6.49	6.09	5.805
fir	cannopy gap	S2	9.57733	9.27595	8.51304	8.34181	7.445	7.34	6.38	5.98	5.805
fir	cannopy gap	S3	9.57733	9.28204	8.51354	8.40931	7.395	7.425	6.2	5.8	5.81
fir	expanded gap	S1	9.57733	9.29845	8.57254	8.42554	7	6.415	6.12	5.72	5.69
fir	expanded gap	S2	9.57733	9.32645	8.52654	8.32631	7.38	6.655	6.34	5.94	5.77
fir	expanded gap	S3	9.57733	9.31895	8.40754	8.12881	7.335	6.48	6.31	5.91	5.73
fir	closed canopy	S1	9.57733	9.33345	8.66423	8.57631	7.695	6.76	6.63	6.23	5.81
fir	closed canopy	S2	9.57733	9.33295	8.58104	8.42881	6.895	6.645	6.51	6.21	5.81
fir	closed canopy	S3	9.57733	9.33923	8.62747	8.47181	6.895	6.685	6.58	6.28	5.81
larch	gap center	S1	9.09533	8.68359	8.21226	7.9055	6.44	5.71	5.24	4.94	4.66
larch	gap center	S2	9.09533	8.6655	8.16909	7.85505	6.115	5.815	5.04	4.88	4.633
larch	gap center	S3	9.09533	8.6865	8.094	7.74059	6.105	5.95	5.44	4.891	4.65
larch	cannopy gap	S1	9.09533	8.779	8.06007	7.77075	6.21	5.4325	5.12	4.83	4.78
larch	cannopy gap	S2	9.09533	8.75	8.12787	7.92636	5.695	5.22	5.02	4.712	4.7
larch	cannopy gap	S3	9.09533	8.6435	7.8825	7.57047	6.125	5.83	5.22	4.69	4.72
larch	expanded gap	S1	9.09533	8.731	8.073	7.84476	6.02	5.805	5.35	5.05	4.91
larch	expanded gap	S2	9.09533	8.8415	8.26564	8.06446	5.99	5.82	5.15	5	4.85
larch	expanded gap	S3	9.09533	8.6955	8.053	7.863	5.845	5.935	5.55	4.964	4.88
larch	closed canopy	S1	9.09533	8.802	8.545	8.2348	6.025	5.135	5.33	5.03	4.94
larch	closed canopy	S2	9.09533	8.787	8.53967	8.25738	5.865	5.62	5.43	5.12	5.02
larch	closed canopy	S3	9.09533	8.734	8.4145	8.09356	6.02	5.795	5.23	4.96	4.98
red birch	gap center	S1	9.32867	9.03393	8.15392	7.98541	7.665	7.235	6.61	6.29	5.66
red birch	gap center	S2	9.32867	9.05693	7.91556	7.81656	7.58	6.865	6.6	6.34	5.48
red birch	gap center	S3	9.32867	9.06643	8.07828	7.91179	7.66	7.065	6.91	6.59	5.57
red birch	cannopy gap	S1	9.32867	8.98643	8.15992	7.89475	7.71	6.795	6.72	6.32	5.57
red birch	cannopy gap	S2	9.32867	9.01343	8.18892	7.90053	7.54	7.36	7.19	6.79	5.38
red birch	cannopy gap	S3	9.32867	8.99479	7.99692	7.81016	7.33	7.23	7.08	6.68	5.48
red birch	expanded gap	S1	9.32867	9.03319	8.23592	8.11092	7.595	7.1	6.65	6.25	5.68
red birch	expanded gap	S2	9.32867	9.11374	8.27392	8.15542	7.59	7.205	6.84	6.44	5.81
red birch	expanded gap	S3	9.32867	9.07221	8.14342	7.97742	7.485	7.375	6.57	6.17	5.75
red birch	closed canopy	S1	9.32867	9.10843	8.32542	8.15842	7.315	7.61	7.41	7.01	6.09
red birch	closed canopy	S2	9.32867	9.13693	8.31442	8.21742	7.835	7.765	7.58	7.128	6.54
red birch	closed canopy	S3	9.32867	9.1175	8.18392	7.99542	7.675	7.225	7.05	6.75	6.32
willow	gap center	S1	8.94133	8.47567	7.65396	7.30693	5.9	4.79	4.63	4.33	3.64
willow	gap center	S2	8.94133	8.56367	7.64945	7.26078	4.36	4.35	4.3	4.05	3.83
willow	gap center	S3	8.94133	8.52417	7.54711	7.25311	4.87	4.83	4.71	4.41	3.74
willow	cannopy gap	S1	8.94133	8.46317	7.49208	7.23971	4.71	4.305	4.29	4.1	3.82
willow	cannopy gap	S2	8.94133	8.53426	7.48078	7.18989	4.655	4.53	4.5	4.2	3.87
willow	cannopy gap	S3	8.94133	8.45235	7.43352	7.08111	4.315	4.58	4.53	4.23	3.85
willow	expanded gap	S1	8.94133	8.52267	7.68145	7.44076	4.57	4.34	4.3	4.011	3.85
willow	expanded gap	S2	8.94133	8.60117	7.74595	7.47661	4.33	4.305	4.25	3.95	3.89
willow	expanded gap	S3	8.94133	8.55367	7.60763	7.31561	4.36	4.535	4.4	4.1	3.87
willow	closed canopy	S1	8.94133	8.56917	7.73116	7.43952	4.905	4.875	4.65	4.25	4.01
willow	closed canopy	S2	8.94133	8.64117	7.92528	7.59519	5.215	5.175	4.92	4.512	4.02
willow	closed canopy	S3	8.94133	8.63167	7.84252	7.53866	4.89	4.8625	4.66	4.35	4.02
azalea	gap center	S1	9.154	8.88942	8.11364	7.76614	7.395	7.315	6.35	6	5.82
azalea	gap center	S2	9.154	8.92192	8.17987	7.82464	7.155	6.685	6.07	5.77	5.62
azalea	gap center	S3	9.154	8.92842	8.15587	7.85387	7.445	6.895	6.11	5.81	5.72
azalea	cannopy gap	S1	9.154	8.92592	8.13864	7.91902	7.35	6.745	6.21	5.91	5.34
azalea	cannopy gap	S2	9.154	8.84392	8.06556	7.91164	7.33	5.905	5.69	5.35	5.23
azalea	cannopy gap	S3	9.154	8.96192	8.11114	7.96418	7.055	6.695	6.03	5.73	5.29
azalea	expanded gap	S1	9.154	8.95692	8.18664	8.0321	7.115	6.42	6.33	6.01	5.76
azalea	expanded gap	S2	9.154	8.90692	8.27868	8.00156	7.15	6.915	6.81	6.41	5.79
azalea	expanded gap	S3	9.154	8.92642	8.29268	8.12064	7.035	7.055	6.54	6.14	5.78
azalea	closed canopy	S1	9.154	8.96192	8.24214	8.18964	7.02	7.045	6.45	6.05	5.94
azalea	closed canopy	S2	9.154	8.92742	8.18314	8.12064	7.365	7.125	6.74	6.34	6.02
azalea	closed canopy	S3	9.154	8.95692	8.22264	8.04748	7.19	6.915	6.47	6.07	5.98

## Sheet: Total phenol concentration
			Total phenol Concentration (mg/g)
species	gap position	replicate sample	2012-11-17	2012-12-26	2013-03-08	2013-04-24	2013-10-30	2013-12-23	2014-03-10	2014-04-24	2014-10-29
cypress	gap center	S1	23.7737	21.5835	20.6971	10.0762	9.68137	8.53787	10.4666	9.0495	6.72839
cypress	gap center	S2	24.7516	24.6713	26.2595	17.5607	10.0236	8.07803	10.5115	8.2247	6.8977
cypress	gap center	S3	26.4007	26.7851	22.7956	12.0893	11.1477	9.97056	10.9947	8.43984	7.08485
cypress	cannopy gap	S1	23.7737	25.0736	16.8124	11.6359	11.2195	10.4304	11.5136	9.15915	5.95365
cypress	cannopy gap	S2	24.7516	29.8938	21.9691	17.011	8.35918	10.5399	10.9678	8.84513	5.59002
cypress	cannopy gap	S3	26.4007	26.1662	23.1372	16.4338	7.79662	11.3537	9.74772	9.82717	5.67936
cypress	expanded gap	S1	23.7737	26.4046	22.4645	24.247	11.9993	10.0334	9.52619	8.78773	4.88797
cypress	expanded gap	S2	24.7516	26.064	23.2126	23.0288	9.72029	8.49369	10.0388	8.26302	4.55724
cypress	expanded gap	S3	26.4007	28.26	24.0164	22.3368	10.4298	9.44893	10.3677	8.91881	5.22399
cypress	closed canopy	S1	23.7737	29.027	25.5421	24.4204	11.4299	9.89379	9.50748	9.65844	6.19906
cypress	closed canopy	S2	24.7516	28.0179	26.1355	23.9025	12.3239	9.81214	9.52619	9.72828	5.75418
cypress	closed canopy	S3	26.4007	26.4433	25.9364	23.3846	10.7432	9.69561	9.30636	9.53922	5.6079
fir	gap center	S1	32.1231	28.6696	30.0588	29.0674	9.49799	13.8357	18.7014	17.5849	4.45379
fir	gap center	S2	29.1003	31.1645	28.7006	27.5462	11.6104	10.5272	17.4	18.2945	5.47837
fir	gap center	S3	26.7851	31.153	26.2003	27.498	13.7229	11.2503	18.2372	18.3248	5.4144
fir	cannopy gap	S1	32.1231	32.9819	29.7793	27.1882	12.3759	14.1457	10.178	8.91039	4.54971
fir	cannopy gap	S2	29.1003	30.8661	31.6338	28.0084	14.7182	14.3724	10.6904	8.58289	5.06805
fir	cannopy gap	S3	26.7851	32.3299	30.2079	32.0477	13.547	13.3339	10.327	8.19822	4.77512
fir	expanded gap	S1	32.1231	33.8676	31.5804	30.1844	11.129	7.62517	12.6177	7.00881	3.99484
fir	expanded gap	S2	29.1003	30.333	31.6327	31.6653	12.9821	7.98052	13.4347	5.49981	4.56492
fir	expanded gap	S3	26.7851	32.1943	28.7746	29.9635	11.9713	8.0317	12.7616	7.68082	4.95035
fir	closed canopy	S1	32.1231	32.0449	31.7523	28.9046	11.5229	4.9711	9.84319	7.48693	5.40009
fir	closed canopy	S2	29.1003	29.1632	32.3195	31.0361	9.96434	5.26448	10.0009	6.3774	5.07191
fir	closed canopy	S3	26.7851	25.9974	30.185	30.9934	8.40573	4.71804	9.75778	7.56474	5.54032
larch	gap center	S1	27.1023	25.5129	25.1832	23.2329	9.99625	6.353	7.79919	10.6418	6.1046
larch	gap center	S2	30.0555	26.6555	28.1354	18.0212	7.20499	6.15018	7.78989	10.2818	6.15082
larch	gap center	S3	31.5593	27.1707	26.6593	18.7975	7.68164	6.33096	7.16591	10.8881	5.61512
larch	cannopy gap	S1	27.1023	28.4966	15.5356	15.4655	7.91355	9.37844	7.52896	8.15695	4.85776
larch	cannopy gap	S2	30.0555	28.1869	31.3545	16.9835	7.31993	9.34287	7.77285	7.99503	5.04766
larch	cannopy gap	S3	31.5593	26.5472	22.779	18.9476	7.48317	9.34268	7.95436	8.96814	4.56035
larch	expanded gap	S1	27.1023	28.4928	25.3046	18.3778	10.1687	7.78989	7.32483	8.02237	5.70782
larch	expanded gap	S2	30.0555	29.6585	30.2861	20.7517	7.46639	6.74049	7.01728	7.51445	5.58621
larch	expanded gap	S3	31.5593	29.5735	20.3231	24.2843	8.07099	6.58791	6.81851	8.06698	5.23996
larch	closed canopy	S1	27.1023	31.2124	21.8737	19.2461	7.39661	5.23176	6.91829	7.61022	5.33237
larch	closed canopy	S2	30.0555	28.4824	29.7523	26.1438	9.86246	5.033	7.05255	7.47208	4.91776
larch	closed canopy	S3	31.5593	28.15	22.9697	18.2326	9.16578	4.72803	7.09698	8.61089	5.39499
red birch	gap center	S1	10.273	10.4253	10.3732	8.42872	6.22232	5.64282	8.41818	8.07238	4.50571
red birch	gap center	S2	10.6137	9.92501	11.3693	11.9936	6.99162	5.23924	7.05279	8.50613	4.31307
red birch	gap center	S3	12.9523	12.7413	12.373	13.4353	6.60697	5.79587	7.4269	9.19646	4.23478
red birch	cannopy gap	S1	10.273	13.1686	11.8739	9.19038	6.68589	4.58592	6.92579	6.6656	3.27773
red birch	cannopy gap	S2	10.6137	10.9704	13.7856	7.08082	6.58226	4.38222	8.44849	6.60826	3.36585
red birch	cannopy gap	S3	12.9523	13.5905	12.5877	13.046	6.48685	4.31307	8.02199	6.59788	3.46875
red birch	expanded gap	S1	10.273	13.364	15.2949	11.3475	6.12667	5.22994	5.65671	6.31833	3.94397
red birch	expanded gap	S2	10.6137	12.6383	12.891	11.19	6.92384	5.19257	6.40387	5.49802	3.67135
red birch	expanded gap	S3	12.9523	7.52478	9.59835	10.1173	6.04998	5.16011	7.41722	5.70137	3.94085
red birch	closed canopy	S1	10.273	15.7227	11.0906	11.1052	6.40084	3.97911	8.51156	7.40791	4.31832
red birch	closed canopy	S2	10.6137	11.7788	11.7635	10.4027	6.79587	4.00101	6.80114	7.57986	4.04144
red birch	closed canopy	S3	12.9523	9.69037	9.17378	12.043	7.06549	4.12083	6.78963	8.02037	3.90554
willow	gap center	S1	19.5299	17.0075	12.8002	12.2063	6.19132	5.37354	4.67327	4.16288	3.11711
willow	gap center	S2	18.9338	18.434	17.8941	15.807	4.60411	5.56653	3.45665	4.11272	2.4707
willow	gap center	S3	20.3217	17.565	17.7856	12.7265	5.12716	5.41504	4.41035	4.78915	2.24859
willow	cannopy gap	S1	12.8564	16.2235	17.3491	13.458	3.33214	2.53312	3.09158	4.31252	1.96123
willow	cannopy gap	S2	18.9338	16.7112	19.4818	8.55377	3.81948	2.5685	2.69008	3.61755	2.16304
willow	cannopy gap	S3	20.3217	17.3003	19.3484	13.9609	3.45469	2.43616	4.002	3.74999	2.29328
willow	expanded gap	S1	12.8564	19.6412	14.4706	16.5261	4.94744	3.42404	5.38437	4.18418	2.48171
willow	expanded gap	S2	18.9338	18.4011	20.0877	9.71748	3.63516	4.17222	4.53386	4.4078	2.60172
willow	expanded gap	S3	20.3217	18.5247	17.1477	16.7141	4.42139	4.35641	4.56691	3.71461	2.33382
willow	closed canopy	S1	12.8564	12.1346	21.075	9.18556	4.38994	3.06455	4.44733	3.45581	2.74539
willow	closed canopy	S2	18.9338	16.7562	18.8068	14.1825	4.46214	3.7787	5.23405	3.47526	1.95749
willow	closed canopy	S3	20.3217	15.3835	18.8047	13.5062	4.51065	4.47044	4.31252	3.67759	2.12523
azalea	gap center	S1	32.3055	31.0229	34.1035	30.8712	20.3223	19.5964	18.0477	16.1601	11.1949
azalea	gap center	S2	31.2544	31.4666	31.7845	30.1963	18.4298	20.2225	16.474	16.5807	12.4401
azalea	gap center	S3	31.2277	31.278	30.771	30.8885	19.3761	17.3405	16.6484	17.1595	11.651
azalea	cannopy gap	S1	32.3055	32.5088	33.1487	31.0357	17.4167	15.4544	17.0929	15.4795	8.4363
azalea	cannopy gap	S2	31.2544	33.502	32.7128	32.3499	18.9039	15.7945	18.2814	14.7206	9.30799
azalea	cannopy gap	S3	31.2277	31.8023	32.9405	31.974	15.9295	17.1949	18.4053	14.8973	8.497
azalea	expanded gap	S1	32.3055	33.1479	32.6306	30.333	18.0554	16.7355	16.474	15.3358	8.30396
azalea	expanded gap	S2	31.2544	32.4007	33.3867	31.3118	16.8545	16.061	16.6484	15.1496	8.11333
azalea	expanded gap	S3	31.2277	34.0704	30.1617	33.3458	20.7998	15.9142	17.0929	15.3589	9.077
azalea	closed canopy	S1	32.3055	32.244	32.1791	30.8438	19.4918	15.7253	15.9092	15.4777	9.32294
azalea	closed canopy	S2	31.2544	32.4879	32.6706	31.0607	19.7514	15.3849	14.8066	14.9541	8.68437
azalea	closed canopy	S3	31.2277	33.6144	30.544	31.7689	19.2322	15.1194	15.7329	15.2512	8.72691
